# Supplementary material for: Simulated eutrophication and browning alters zooplankton nutritional quality and determines juvenile fish growth and survival
Source: Ecol Evol. 2018 Feb 6;8(5):2671–87. doi: 10.1002/ece3.3832 (PMC5838055; doi:10.1002/ece3.3832)
Supplement: Supplementary file 1 [file ECE3-8-2671-s001.xlsx]

## Sheet: Supplement 1
		16 ω3 PUFA			18 ω3 PUFA			20 ω3 PUFA			22 ω3 PUFA			Σ of ω-3			18 ω6 PUFA			20 ω6 PUFA			22 ω6 PUFA			Σ of ω-6			Ratio			16 MUFA			18 MUFA			MUFA			BrFA			SAFA			Tot FA
Food 1 (E )	Acutodesmus sp.	3.97276	±	0.11079	14.2832	±	0.0769263	0.0983133	±	0.00391241	0.14747	±	0.00586861	18.5017	±	0.177935	6.23933	±	0.140741	0	±	0	0	±	0	6.36668	±	0.280252	2.91175	±	0.156119	2.47616	±	0.0896813	31.0277	±	0.0516543	33.5039	±	0.038027	0.0236855	±	0.0259461	41.604	±	0.0383442	92	±	0.6
	Cryptomonas ovata	0	±	0	35.8709	±	6.95587	8.17669	±	1.46206	1.84837	±	0.753184	45.896	±	7.66475	0	±	0	1.84837	±	0.753184	0	±	0	1.84837	±	0.753184	28	±	15.5563	7.39348	±	3.01274	4.35464	±	0.575964	11.7481	±	3.5887	2.50627	±	0.17722	38.0013	±	3.50009	94	±	28.2
	Mix of basal	1.98638	±	0.462584	25.077	±	3.82126	4.1375	±	1.11385	0.99792	±	0.370019	32.1988	±	4.49424	3.11966	±	0.724416	0.924185	±	0.379319	0	±	0	4.10753	±	0.627073	15.4559	±	7.09549	4.93482	±	1.37768	17.6912	±	3.08939	22.626	±	2.92294	1.26498	±	0.296335	39.8026	±	1.51556	93	±	11.8
	Daphnia	2.66226	±	0.136252	24.4804	±	0.706211	1.48921	±	0.00332661	0.521723	±	0.224546	29.1535	±	1.07034	8.26495	±	0.0559979	1.07976	±	0.0396421	0	±	0	9.34471	±	0.0163558	3.12	±	0.12	5.62335	±	0.719933	18.4079	±	1.05717	24.0313	±	0.337235	1.5635	±	0.0709676	35.907	±	0.645777	84	±	10.8
	Fingerling	0	±	0	8.88032	±	2.53253	3.28383	±	1.07993	19.1164	±	7.6146	31.2805	±	10.1966	4.84731	±	0.243425	2.97127	±	0.536572	0	±	0	7.81858	±	0.748505	3.94604	±	0.945981	5.04252	±	1.27615	14.4986	±	1.56328	19.5412	±	2.74676	0	±	0	41.3598	±	8.25516	81	±	27.3
Food 2 (HE )	Acutodesmus sp.	9.83817	±	5.29357	44.6723	±	9.20884	0.313278	±	0.0971721	0.479075	±	0.134744	55.3029	±	14.3263	3.2602	±	0.171926	0.166758	±	0.205903	0	±	0	3.53781	±	0.441342	16.1863	±	5.98829	3.93639	±	1.14334	8.15632	±	2.67938	12.0927	±	3.80312	1.13904	±	1.24858	27.9276	±	8.90131	54	±	8.4
	Daphnia	2.44863	±	0.260729	31.465	±	0.0621311	0.439356	±	0.0532552	0.375006	±	0.117605	34.728	±	0.49372	8.25567	±	2.33546	0.251853	±	0.00554742	0	±	0	8.50752	±	2.32992	4.39583	±	1.14583	3.03888	±	0.822128	10.0908	±	0.977455	13.1296	±	1.79958	2.14352	±	0.173079	41.4914	±	0.850974	64	±	11.2
	Fingerling	0.247312	±	0.0283248	10.1485	±	0.745241	4.49731	±	0.482226	29.7133	±	4.29971	44.6064	±	3.92321	3.21526	±	1.54533	4.01724	±	0.625789	0	±	0	7.2325	±	1.82899	6.49679	±	1.85372	1.75679	±	1.13729	10.806	±	2.3756	12.5628	±	3.24045	0	±	0	35.5983	±	3.28831	56	±	7.5
Food 3 (BB )	Acutodesmus sp.	3.97276	±	0.11079	14.2832	±	0.0769263	0.0983133	±	0.00391241	0.14747	±	0.00586861	18.5017	±	0.177935	6.23933	±	0.140741	0	±	0	0	±	0	6.36668	±	0.280252	2.91175	±	0.156119	2.47616	±	0.0896813	31.0277	±	0.0516543	33.5039	±	0.038027	0.0236855	±	0.0259461	41.604	±	0.0383442	92	±	0.6
	Micrococcus luteus	0	±	0	0.0825083	±	0.116684	0.0929368	±	0.131432	0.0929368	±	0.131432	0.268382	±	0.146181	0.175445	±	0.0147482	0	±	0	0	±	0	0.175445	±	0.0147482	1.5	±	0.707107	3.33346	±	0.280216	0.619272	±	0.175677	3.95273	±	0.455893	60.6595	±	2.19445	34.9439	±	1.57762	21	±	0.8
	Mix of basal	1.87418	±	0.495424	6.73453	±	1.68327	0.08234	±	0.0586483	0.104923	±	0.0562561	8.79597	±	2.14157	2.97817	±	0.654839	0	±	0	0	±	0	3.01213	±	0.631225	2.12065	±	0.369927	2.92334	±	0.191153	14.7839	±	3.46669	17.7072	±	3.35626	32.5744	±	6.69876	37.9102	±	0.860835	57	±	8
	Daphnia	1.42705	±	0.0704575	19.411	±	1.38771	0.720376	±	0.0548182	0.886765	±	0.111571	22.4451	±	1.51492	8.67288	±	0.145752	1.52395	±	0.0264417	0	±	0	10.1968	±	0.11931	2.19975	±	0.122829	7.35644	±	0.201699	19.3963	±	0.404042	26.7527	±	0.202344	4.77934	±	0.453218	35.8259	±	1.38335	38	±	3
	Fingerling	0	±	0	1.62477	±	1.41288	4.47486	±	1.008	33.2061	±	8.26196	39.3057	±	7.74424	2.23954	±	1.66569	3.91099	±	0.394808	0	±	0	6.15053	±	1.56296	6.86384	±	2.49936	2.02086	±	0.829567	10.8038	±	2.64264	12.8247	±	3.44102	0	±	0	41.7191	±	3.29803	42	±	9.4
Food 4 (BT )	Acutodesmus sp.	3.97276	±	0.11079	14.2832	±	0.0769263	0.0983133	±	0.00391241	0.14747	±	0.00586861	18.5017	±	0.177935	6.23933	±	0.140741	0	±	0	0	±	0	6.36668	±	0.280252	2.91175	±	0.156119	2.47616	±	0.0896813	31.0277	±	0.0516543	33.5039	±	0.038027	0.0236855	±	0.0259461	41.604	±	0.0383442	92	±	0.6
	tPOM	0	±	0	9.64876	±	0.284746	0	±	0	0	±	0	9.64876	±	0.284746	7.22312	±	0.0054655	0.0758148	±	0.0441964	0	±	0	7.29893	±	0.0496619	1.32184	±	0.0300182	1.74345	±	0.259848	14.4284	±	0.111807	16.1719	±	0.371654	0.0490482	±	0.00634268	75.1081	±	8.85925	67	±	15.4
	Mix of basal	1.78269	±	0.362206	11.7408	±	0.391157	0.0444196	±	0.011222	0.0666294	±	0.016833	13.6345	±	0.771675	6.78703	±	0.0721609	0.0432607	±	0.0244963	0	±	0	6.89397	±	0.108254	2.03123	±	0.111629	2.07827	±	0.0932115	21.9044	±	1.65444	23.9827	±	1.64781	0.036675	±	0.0148821	59.7163	±	3.84795	78	±	8.4
	Daphnia	3.79547	±	0.149639	28.6589	±	2.24384	0.604512	±	0.0899323	0.948608	±	0.080552	34.0075	±	2.10358	10.5246	±	0.28156	1.38055	±	0.0083381	0	±	0	11.9052	±	0.273222	2.8621	±	0.24238	6.21352	±	0.21009	14.4059	±	0.516962	20.6194	±	0.306872	1.55312	±	0.00938036	31.9148	±	1.53287	38	±	1.7
	Fingerling	0	±	0	3.27634	±	1.29987	4.27439	±	1.19536	26.7399	±	9.76239	34.2906	±	10.2838	3.2299	±	0.67747	2.08218	±	2.03489	0	±	0	5.31208	±	1.45352	6.50286	±	1.10084	2.04252	±	1.09399	12.6998	±	3.38903	14.7423	±	3.19021	0	±	0	45.655	±	8.59394	55	±	8.7
Feed	Fish feed	0	±	0	6.32634	±	0.0786111	13.2781	±	0.555213	17.1605	±	0.495013	36.7649	±	0.703012	3.87232	±	0.0312141	1.23874	±	0.0408603	1.63129	±	0.154171	6.74236	±	0.0832639	5.45397	±	0.157676	7.9443	±	0.685797	11.0142	±	0.251147	18.9585	±	0.894251	0.665671	±	0.0212816	36.8685	±	0.376417	156	±	15.5
	Fingerling	0	±	0	5.00539	±	0.0582341	9.72672	±	0.233429	32.7381	±	1.00552	47.4702	±	1.28536	4.11416	±	0.0223745	0.997592	±	0.0465089	0	±	0	5.11175	±	0.0663768	9.28838	±	0.317824	0.525022	±	0.0223917	12.6913	±	0.293386	13.2163	±	0.271111	0	±	0	34.2018	±	1.17381	116	±	13
