# Supplementary material for: Simulated eutrophication and browning alters zooplankton nutritional quality and determines juvenile fish growth and survival
Source: Ecol Evol. 2018 Feb 6;8(5):2671–87. doi: 10.1002/ece3.3832 (PMC5838055; doi:10.1002/ece3.3832)
Supplement: Supplementary file 2 [file ECE3-8-2671-s002.xlsx]

## Sheet: Supplemlent 2
		EAA (%)																								NEAA (%)
		HIS			ILEU			LEU			LYS			MET			PHE			THR			VAL			ALA			ASP			GLU			GLY			GPR			ORN			PRO			SER
Food 1 (E )	Acutodesmus sp.	0	±	0	5.87574	±	0.934219	22.0843	±	2.27364	7.34205	±	4.56979	0.869131	±	1.0328	10.5796	±	4.68806	4.43182	±	1.55675	7.48662	±	2.22995	9.68004	±	3.50079	0.03	±	0.02	8.14951	±	4.60472	7.17261	±	2.34411	0.194092	±	0.0794047	0	±	0	9.81394	±	4.5844	3.31935	±	1.04794
	Cryptomonas ovata	1.41198	±	0.332874	4.65523	±	0.0739992	13.2848	±	0.615775	33.9923	±	0.164843	0.073986	±	0.00188807	10.8609	±	0.727823	3.05501	±	0.169743	4.41967	±	0.222504	5.44935	±	0.677524	0.03	±	0.02	3.14264	±	0.830667	3.78759	±	0.312115	0.51744	±	0.012563	0.109412	±	0.00864265	9.65773	±	0.441106	2.71878	±	0.489708
	Mix of basal	0.564793	±	0.13315	5.38754	±	0.590131	18.5645	±	1.61049	18.0022	±	2.80781	0.551073	±	0.620436	10.6921	±	3.10397	3.88109	±	1.00195	6.25984	±	1.42697	7.98776	±	2.37148	0	±	0	6.14676	±	3.0951	5.8186	±	1.53131	0.323431	±	0.052668	0.0437647	±	0.00345706	9.75145	±	2.92708	3.07912	±	0.824646
	Daphnia	0.20915	±	0.112789	5.43975	±	0.668394	12.8996	±	0.732527	10.4099	±	2.18909	3.65186	±	0.27405	6.5206	±	0.515198	4.38104	±	1.18078	7.23408	±	0.49762	11.8375	±	0.370856	4.11599	±	0.627669	5.83418	±	0.166257	6.87841	±	0.765904	0	±	0	0.158002	±	0.0303576	9.11285	±	0.549062	4.3148	±	2.65282
	Fingerling	0.219272	±	0.269974	5.93756	±	0.450005	13.9273	±	1.3079	5.70437	±	3.82426	2.00295	±	1.44043	6.26031	±	0.42772	6.32247	±	1.26792	8.1174	±	1.03845	17.9102	±	5.89643	3.84073	±	2.0513	1.9332	±	2.31267	14.5345	±	0.890499	0	±	0	0	±	0	7.60344	±	1.93581	2.03126	±	1.99997
Food 2 (HE )	Acutodesmus sp.	0	±	0	5.87574	±	0.934219	22.0843	±	2.27364	7.34205	±	4.56979	0.869131	±	1.0328	10.5796	±	4.68806	4.43182	±	1.55675	7.48662	±	2.22995	9.68004	±	3.50079	0	±	0	8.14951	±	4.60472	7.17261	±	2.34411	0.194092	±	0.0794047	0	±	0	9.81394	±	4.5844	3.31935	±	1.04794
	Daphnia	0.228608	±	0.055711	6.46651	±	0.935836	12.9841	±	0.545561	9.42401	±	1.64279	0.215481	±	0.0194712	6.83543	±	0.876913	5.01588	±	0.321557	8.17837	±	1.40155	9.50681	±	1.55366	7.55613	±	0.687133	8.50844	±	0.177724	4.18296	±	3.62732	0	±	0	0.0611206	±	0.0420049	9.05827	±	1.34848	4.18693	±	0.792244
	Fingerling
Food 3 (BB )	Acutodesmus sp.	0	±	0	5.87574	±	0.934219	22.0843	±	2.27364	7.34205	±	4.56979	0.869131	±	1.0328	10.5796	±	4.68806	4.43182	±	1.55675	7.48662	±	2.22995	9.68004	±	3.50079	0.03	±	0.02	8.14951	±	4.60472	7.17261	±	2.34411	0.194092	±	0.0794047	0	±	0	9.81394	±	4.5844	3.31935	±	1.04794
	Micrococcus luteus	1.72	±	0.06	2.58	±	0.36	10.09	±	0.08	29.11	±	1.21	0.04	±	0	6.49	±	0.3	1.7	±	0.04	3.47	±	0.33	5.9	±	0.16	1.5	±	0.17	15.43	±	0.45	3.64	±	0.19	1.04	±	0.03	0.1	±	0.02	14.9	±	1.01	0.65	±	0.09
	Mix of basal	0.688	±	0.024	4.55745	±	0.704531	17.2866	±	1.39618	16.0492	±	3.22587	0.537479	±	0.619681	8.94377	±	2.93284	3.33909	±	0.95005	5.87997	±	1.46997	8.16802	±	2.16447	0.6	±	0.068	11.0617	±	2.94283	5.75957	±	1.48247	0.532455	±	0.0596428	0.04	±	0.008	11.8484	±	3.15464	2.25161	±	0.664763
	Daphnia	0.328387	±	0.153346	5.00402	±	0.60132	15.8082	±	2.08413	8.18341	±	1.74747	4.43352	±	0.109061	9.09996	±	1.05428	4.04993	±	1.31595	6.20992	±	0.168351	11.6064	±	1.49175	2.33148	±	0.494067	3.02864	±	1.06471	7.09058	±	0.901792	0	±	0	0.235539	±	0.0720013	8.30907	±	0.368545	4.38108	±	2.37874
	Fingerling
Food 4 (BT )	Acutodesmus sp.	0	±	0	5.87574	±	0.934219	22.0843	±	2.27364	7.34205	±	4.56979	0.869131	±	1.0328	10.5796	±	4.68806	4.43182	±	1.55675	7.48662	±	2.22995	9.68004	±	3.50079	0.03	±	0.02	8.14951	±	4.60472	7.17261	±	2.34411	0.194092	±	0.0794047	0	±	0	9.81394	±	4.5844	3.31935	±	1.04794
	tPOM	1.51	±	0.43	3.84	±	0.06	11.95	±	0.97	22.66	±	2.41	0.05	±	0	10.42	±	0.06	1.95	±	0.27	3.29	±	0.05	2.83	±	0.33	2.04	±	0.49	11.78	±	1.07	2.48	±	0.22	0.82	±	0.1	0.36	±	0.11	20.43	±	2.93	1.45	±	0.55
	Mix of basal	0.604	±	0.172	5.06145	±	0.584531	18.0306	±	1.75218	13.4692	±	3.70587	0.541479	±	0.619681	10.5158	±	2.83684	3.43909	±	1.04205	5.80797	±	1.35797	6.94002	±	2.23247	0.816	±	0.196	9.6017	±	3.19083	5.29557	±	1.49447	0.444455	±	0.0876428	0.144	±	0.044	14.0604	±	3.92264	2.57161	±	0.848763
	Daphnia	0.324189	±	0.0860689	5.25745	±	0.470221	13.7106	±	0.483513	9.48445	±	1.29455	2.63773	±	2.1487	6.76904	±	0.145103	5.15422	±	0.831663	6.98389	±	0.761722	11.7444	±	0.99961	4.12885	±	1.15314	5.22565	±	1.94779	6.44423	±	0.184514	0	±	0	0.165098	±	0.0255585	8.90844	±	0.922135	5.55609	±	1.97076
	Fingerling	0.78413	±	0.714914	6.48941	±	1.89741	11.8049	±	2.46328	12.6713	±	3.73782	1.95143	±	1.84674	5.9485	±	0.527993	3.83237	±	1.21875	7.73484	±	1.90613	12.4166	±	4.50366	7.33951	±	4.68317	7.0385	±	6.26854	10.3227	±	1.27194	0.0134017	±	0.0232124	0	±	0	6.55397	±	1.49941	1.2013	±	1.45642
Feed	Fish feed	0.496857	±	0.240603	5.35588	±	0.220739	10.4394	±	1.45943	11.6502	±	4.79663	1.23445	±	1.728	7.3895	±	2.20951	4.26996	±	2.33726	6.10954	±	0.901199	7.27682	±	0.434394	5.86424	±	2.04715	14.2064	±	3.06554	4.21786	±	2.84622	0.211552	±	0.148033	0.500099	±	0.880764	8.36876	±	1.6863	6.97625	±	4.39207
	Fingerling	2.47483	±	1.0437	6.39593	±	1.74974	12.5095	±	2.32398	11.0734	±	4.30499	3.1776	±	0.638928	6.00882	±	0.270062	5.16685	±	0.943209	8.33545	±	2.00933	11.5614	±	6.10117	5.864	±	3.8811	5.34474	±	4.81635	9.8191	±	2.41724	0	±	0	0	±	0	6.61259	±	4.19752	1.26309	±	1.54749
[truncated: 6 more columns]
